# Supplementary material for: Chlovalicin B, a Chlorinated Sesquiterpene Isolated from the Marine Mushroom Digitatispora marina
Source: Molecules. 2021 Dec 13;26(24):7560. doi: 10.3390/molecules26247560 (PMC8703342; doi:10.3390/molecules26247560)
Supplement: Supplementary file 1 [file molecules-26-07560-s001.zip]

Archive with 1 entries (1 files):
- molecules-1489527-supplementary.pdf
